# Supplementary material for: An electrically conductive dinuclear double helicate Al(iii) complex for the fabrication of a Schottky diode
Source: RSC Adv. 2026 Jul 22. Online ahead of print. doi: 10.1039/d6ra03765h (PMC13390602; doi:10.1039/d6ra03765h)
Supplement: RA-OLF-D6RA03765H-s002 [file RA-OLF-D6RA03765H-s002.cif]

# Supplementary Information (SI) for RSC Advances.
# This journal is © The Royal Society of Chemistry 2026

####################################################################### 
# 
# This file contains crystal structure data downloaded from the 
# Cambridge Structural Database (CSD) hosted by the Cambridge 
# Crystallographic Data Centre (CCDC).
# 
# Full information about CCDC data access policies and citation 
# guidelines are available at http://www.ccdc.cam.ac.uk/access/V1 
# 
# Audit and citation data items may have been added by the CCDC. 
# Please retain this information to preserve the provenance of 
# this file and to allow appropriate attribution of the data. 
# 
#######################################################################

data_shelx
_database_code_depnum_ccdc_archive 'CCDC 2515568'
loop_
_audit_author_name
_audit_author_address
'Alam Md. Akhtarul'
;Aliah University
India
;
_audit_update_record             
;
2025-12-12 deposited with the CCDC.	2026-07-07 downloaded from the CCDC.
;

_audit_creation_method           SHELXL-2019/2
_shelx_SHELXL_version_number     2019/2
_chemical_name_systematic        ?
_chemical_name_common            ?
_chemical_melting_point          ?
_chemical_formula_moiety         'C56 H38 Al2 N8 O8, C3 H7 N O, 3(H2 O)'
_chemical_formula_sum            'C59 H51 Al2 N9 O12'
_chemical_formula_weight         1132.04

loop_
_atom_type_symbol
_atom_type_description
_atom_type_scat_dispersion_real
_atom_type_scat_dispersion_imag
_atom_type_scat_source
C C 0.0033 0.0016 'International Tables Vol C Tables 4.2.6.8 and 6.1.1.4'
H H 0.0000 0.0000 'International Tables Vol C Tables 4.2.6.8 and 6.1.1.4'
N N 0.0061 0.0033 'International Tables Vol C Tables 4.2.6.8 and 6.1.1.4'
O O 0.0106 0.0060 'International Tables Vol C Tables 4.2.6.8 and 6.1.1.4'
Al Al 0.0645 0.0514 'International Tables Vol C Tables 4.2.6.8 and 6.1.1.4'

_space_group_crystal_system      triclinic
_space_group_IT_number           2
_space_group_name_H-M_alt        'P -1'
_space_group_name_Hall           '-P 1'

_shelx_space_group_comment       
;
The symmetry employed for this shelxl refinement is uniquely defined
by the following loop, which should always be used as a source of
symmetry information in preference to the above space-group names.
They are only intended as comments.
;

loop_
_space_group_symop_operation_xyz
'x, y, z'
'-x, -y, -z'

_cell_length_a                   12.583(3)
_cell_length_b                   13.781(3)
_cell_length_c                   16.830(4)
_cell_angle_alpha                92.294(8)
_cell_angle_beta                 90.594(9)
_cell_angle_gamma                113.018(7)
_cell_volume                     2682.9(11)
_cell_formula_units_Z            2
_cell_measurement_temperature    296(2)
_cell_measurement_reflns_used    9407
_cell_measurement_theta_min      2.21
_cell_measurement_theta_max      25.08

_exptl_crystal_description       block
_exptl_crystal_colour            yellow
_exptl_crystal_density_meas      ?
_exptl_crystal_density_method    ?
_exptl_crystal_density_diffrn    1.401
_exptl_crystal_F_000             1180
_exptl_transmission_factor_min   ?
_exptl_transmission_factor_max   ?
_exptl_crystal_size_max          0.240
_exptl_crystal_size_mid          0.120
_exptl_crystal_size_min          0.092
_exptl_absorpt_coefficient_mu    0.129
_shelx_estimated_absorpt_T_min   0.970
_shelx_estimated_absorpt_T_max   0.988
_exptl_absorpt_correction_type   multi-scan
_exptl_absorpt_correction_T_min  0.6899
_exptl_absorpt_correction_T_max  0.7455
_exptl_absorpt_process_details   'SadAbs 2016/2 (Bruker AXS)'

_diffrn_ambient_temperature      296(2)
_diffrn_radiation_wavelength     0.71073
_diffrn_radiation_type           MoK\a
_diffrn_source                   'fine-focus sealed tube'
_diffrn_measurement_device_type  'Bruker APEX-II CCD'
_diffrn_measurement_method       '\f and \w scans'
_diffrn_detector_area_resol_mean ?
_diffrn_reflns_number            73202
_diffrn_reflns_av_unetI/netI     0.0407
_diffrn_reflns_av_R_equivalents  0.0645
_diffrn_reflns_limit_h_min       -15
_diffrn_reflns_limit_h_max       15
_diffrn_reflns_limit_k_min       -17
_diffrn_reflns_limit_k_max       17
_diffrn_reflns_limit_l_min       -20
_diffrn_reflns_limit_l_max       20
_diffrn_reflns_theta_min         2.059
_diffrn_reflns_theta_max         26.022
_diffrn_reflns_theta_full        25.242
_diffrn_measured_fraction_theta_max 0.999
_diffrn_measured_fraction_theta_full 0.999
_diffrn_reflns_Laue_measured_fraction_max 0.999
_diffrn_reflns_Laue_measured_fraction_full 0.999
_diffrn_reflns_point_group_measured_fraction_max 0.999
_diffrn_reflns_point_group_measured_fraction_full 0.999
_reflns_number_total             10561
_reflns_number_gt                8730
_reflns_threshold_expression     'I > 2\s(I)'
_reflns_Friedel_coverage         0.000
_reflns_Friedel_fraction_max     .
_reflns_Friedel_fraction_full    .

_reflns_special_details          
;
 Reflections were merged by SHELXL according to the crystal
 class for the calculation of statistics and refinement.
 
 _reflns_Friedel_fraction is defined as the number of unique
 Friedel pairs measured divided by the number that would be
 possible theoretically, ignoring centric projections and
 systematic absences.
;

_computing_data_collection       'Apex3 v2017.3-0 (Bruker, 2016)'
_computing_cell_refinement       'SAINT V8.38A (Bruker, 2016)'
_computing_data_reduction        'SAINT V8.38A (Bruker, 2016)'
_computing_structure_solution    'SHELXT 2018/2 (Sheldrick, 2018)'
_computing_structure_refinement  'SHELXL-2019/2 (Sheldrick, 2019)'
_computing_molecular_graphics    ?
_computing_publication_material  ?

_refine_special_details          ?
_refine_ls_structure_factor_coef Fsqd
_refine_ls_matrix_type           full
_refine_ls_weighting_scheme      calc
_refine_ls_weighting_details     
'w=1/[\s^2^(Fo^2^)+(0.0504P)^2^+2.1400P] where P=(Fo^2^+2Fc^2^)/3'
_atom_sites_solution_primary     ?
_atom_sites_solution_secondary   ?
_atom_sites_solution_hydrogens   mixed
_refine_ls_hydrogen_treatment    mixed
_refine_ls_extinction_method     none
_refine_ls_extinction_coef       .
_refine_ls_number_reflns         10561
_refine_ls_number_parameters     761
_refine_ls_number_restraints     9
_refine_ls_R_factor_all          0.0735
_refine_ls_R_factor_gt           0.0598
_refine_ls_wR_factor_ref         0.1447
_refine_ls_wR_factor_gt          0.1372
_refine_ls_goodness_of_fit_ref   1.104
_refine_ls_restrained_S_all      1.104
_refine_ls_shift/su_max          0.000
_refine_ls_shift/su_mean         0.000

loop_
_atom_site_label
_atom_site_type_symbol
_atom_site_fract_x
_atom_site_fract_y
_atom_site_fract_z
_atom_site_U_iso_or_equiv
_atom_site_adp_type
_atom_site_occupancy
_atom_site_site_symmetry_order
_atom_site_calc_flag
_atom_site_refinement_flags_posn
_atom_site_refinement_flags_adp
_atom_site_refinement_flags_occupancy
_atom_site_disorder_assembly
_atom_site_disorder_group
Al1 Al 0.24921(6) 0.89524(5) 0.38963(4) 0.03230(17) Uani 1 1 d . . . . .
Al2 Al 0.22692(6) 0.53705(5) 0.11750(4) 0.03076(17) Uani 1 1 d . . . . .
O1 O 0.30167(16) 1.03815(13) 0.38458(11) 0.0444(4) Uani 1 1 d . . . . .
O2 O 0.17783(15) 0.74767(13) 0.37931(11) 0.0440(4) Uani 1 1 d . . . . .
O3 O 0.20716(15) 0.54275(15) 0.22845(10) 0.0430(4) Uani 1 1 d . . . . .
O4 O 0.27155(14) 0.53989(14) 0.01411(10) 0.0385(4) Uani 1 1 d . . . . .
O5 O 0.20915(16) 0.90043(15) 0.49259(10) 0.0438(4) Uani 1 1 d . . . . .
O6 O 0.32381(15) 0.88968(15) 0.28979(10) 0.0409(4) Uani 1 1 d . . . . .
O7 O 0.26999(14) 0.69057(13) 0.12013(11) 0.0385(4) Uani 1 1 d . . . . .
O8 O 0.15539(14) 0.39363(13) 0.10935(11) 0.0421(4) Uani 1 1 d . . . . .
N1 N 0.10364(17) 0.87664(16) 0.33225(12) 0.0362(5) Uani 1 1 d . . . . .
N2 N 0.02888(18) 0.77135(17) 0.31534(13) 0.0424(5) Uani 1 1 d . . . . .
N3 N 0.39786(18) 0.57170(17) 0.23998(12) 0.0394(5) Uani 1 1 d . . . . .
N4 N 0.38518(17) 0.56799(15) 0.15675(12) 0.0327(4) Uani 1 1 d . . . . .
N5 N 0.39409(17) 0.87909(15) 0.42599(11) 0.0320(4) Uani 1 1 d . . . . .
N6 N 0.45931(19) 0.86748(17) 0.36282(12) 0.0361(5) Uani 1 1 d . . . . .
H6N H 0.519(3) 0.852(2) 0.3718(17) 0.051(9) Uiso 1 1 d . . . . .
N7 N 0.08171(19) 0.65046(16) 0.10558(12) 0.0354(5) Uani 1 1 d . . . . .
H7N H 0.020(3) 0.661(2) 0.0990(17) 0.051(9) Uiso 1 1 d . . . . .
N8 N 0.07388(16) 0.54700(14) 0.10165(11) 0.0309(4) Uani 1 1 d . . . . .
C1 C 0.2585(2) 1.0994(2) 0.34970(15) 0.0412(6) Uani 1 1 d . . . . .
C2 C 0.3236(3) 1.2084(2) 0.35005(18) 0.0539(7) Uani 1 1 d . . . . .
H2 H 0.396430 1.236014 0.374743 0.065 Uiso 1 1 calc R U . . .
C3 C 0.2822(4) 1.2755(3) 0.3147(2) 0.0658(9) Uani 1 1 d . . . . .
H3 H 0.327601 1.347455 0.315724 0.079 Uiso 1 1 calc R U . . .
C4 C 0.1741(4) 1.2374(3) 0.27780(19) 0.0658(10) Uani 1 1 d . . . . .
H4 H 0.146884 1.283090 0.253697 0.079 Uiso 1 1 calc R U . . .
C5 C 0.1075(3) 1.1314(3) 0.27715(17) 0.0559(8) Uani 1 1 d . . . . .
H5 H 0.034308 1.105928 0.253052 0.067 Uiso 1 1 calc R U . . .
C6 C 0.1474(2) 1.0599(2) 0.31220(15) 0.0432(6) Uani 1 1 d . . . . .
C7 C 0.0750(2) 0.9493(2) 0.30453(15) 0.0435(6) Uani 1 1 d . . . . .
H7 H 0.003713 0.929045 0.278187 0.052 Uiso 1 1 calc R U . . .
C8 C 0.0785(2) 0.7103(2) 0.34280(14) 0.0387(6) Uani 1 1 d . . . . .
C9 C 0.0193(2) 0.5938(2) 0.33184(15) 0.0413(6) Uani 1 1 d . . . . .
C10 C -0.0915(3) 0.5504(2) 0.29636(17) 0.0553(8) Uani 1 1 d . . . . .
H10 H -0.126879 0.595077 0.281488 0.066 Uiso 1 1 calc R U . . .
C11 C -0.1489(3) 0.4436(3) 0.28305(19) 0.0663(10) Uani 1 1 d . . . . .
H11 H -0.222145 0.416417 0.258899 0.080 Uiso 1 1 calc R U . . .
C12 C -0.0984(3) 0.3775(3) 0.3053(2) 0.0701(10) Uani 1 1 d . . . . .
H12 H -0.137270 0.304981 0.296495 0.084 Uiso 1 1 calc R U . . .
C13 C 0.0104(3) 0.4177(2) 0.34091(19) 0.0597(8) Uani 1 1 d . . . . .
H13 H 0.043364 0.371404 0.356206 0.072 Uiso 1 1 calc R U . . .
C14 C 0.0722(2) 0.5261(2) 0.35461(15) 0.0431(6) Uani 1 1 d . . . . .
C15 C 0.1877(2) 0.55862(19) 0.39677(15) 0.0412(6) Uani 1 1 d . . . . .
C16 C 0.1903(3) 0.5728(2) 0.47964(17) 0.0550(8) Uani 1 1 d . . . . .
H16 H 0.123352 0.568321 0.505014 0.066 Uiso 1 1 calc R U . . .
C17 C 0.2889(3) 0.5931(2) 0.52440(18) 0.0618(9) Uani 1 1 d . . . . .
H17 H 0.288328 0.602263 0.579420 0.074 Uiso 1 1 calc R U . . .
C18 C 0.3883(3) 0.5999(3) 0.48820(18) 0.0633(9) Uani 1 1 d . . . . .
H18 H 0.455113 0.613299 0.518568 0.076 Uiso 1 1 calc R U . . .
C19 C 0.3890(3) 0.5869(2) 0.40697(17) 0.0546(7) Uani 1 1 d . . . . .
H19 H 0.457007 0.591723 0.382872 0.065 Uiso 1 1 calc R U . . .
C20 C 0.2901(2) 0.56649(19) 0.35966(15) 0.0397(6) Uani 1 1 d . . . . .
C21 C 0.2976(2) 0.55872(19) 0.27169(15) 0.0370(5) Uani 1 1 d . . . . .
C22 C 0.4780(2) 0.60067(19) 0.11607(15) 0.0368(5) Uani 1 1 d . . . . .
H22 H 0.548432 0.619301 0.143296 0.044 Uiso 1 1 calc R U . . .
C23 C 0.4793(2) 0.61004(18) 0.03138(15) 0.0354(5) Uani 1 1 d . . . . .
C24 C 0.5863(2) 0.64887(19) -0.00572(18) 0.0441(6) Uani 1 1 d . . . . .
H24 H 0.653449 0.667700 0.025432 0.053 Uiso 1 1 calc R U . . .
C25 C 0.5954(3) 0.6600(2) -0.08597(19) 0.0511(7) Uani 1 1 d . . . . .
H25 H 0.667371 0.685881 -0.109062 0.061 Uiso 1 1 calc R U . . .
C26 C 0.4957(3) 0.6322(3) -0.13207(19) 0.0578(8) Uani 1 1 d . . . . .
H26 H 0.500706 0.640558 -0.186646 0.069 Uiso 1 1 calc R U . . .
C27 C 0.3881(3) 0.5921(2) -0.09808(17) 0.0505(7) Uani 1 1 d . . . . .
H27 H 0.322031 0.572372 -0.130546 0.061 Uiso 1 1 calc R U . . .
C28 C 0.3767(2) 0.58053(19) -0.01604(15) 0.0365(5) Uani 1 1 d . . . . .
C29 C 0.2572(2) 0.89297(18) 0.56058(14) 0.0379(6) Uani 1 1 d . . . . .
C30 C 0.2033(3) 0.9025(2) 0.63166(16) 0.0472(7) Uani 1 1 d . . . . .
H30 H 0.134922 0.913418 0.629393 0.057 Uiso 1 1 calc R U . . .
C31 C 0.2503(3) 0.8960(2) 0.70444(16) 0.0524(7) Uani 1 1 d . . . . .
H31 H 0.213752 0.903442 0.750631 0.063 Uiso 1 1 calc R U . . .
C32 C 0.3510(3) 0.8785(2) 0.71000(16) 0.0542(8) Uani 1 1 d . . . . .
H32 H 0.381031 0.872475 0.759430 0.065 Uiso 1 1 calc R U . . .
C33 C 0.4061(2) 0.8702(2) 0.64199(16) 0.0475(7) Uani 1 1 d . . . . .
H33 H 0.474296 0.859181 0.645887 0.057 Uiso 1 1 calc R U . . .
C34 C 0.3622(2) 0.87778(19) 0.56613(15) 0.0384(6) Uani 1 1 d . . . . .
C35 C 0.4261(2) 0.86994(19) 0.49764(14) 0.0369(5) Uani 1 1 d . . . . .
H35 H 0.493117 0.857808 0.505105 0.044 Uiso 1 1 calc R U . . .
C36 C 0.4158(2) 0.87544(18) 0.29163(14) 0.0337(5) Uani 1 1 d . . . . .
C37 C 0.4772(2) 0.87241(18) 0.21765(14) 0.0341(5) Uani 1 1 d . . . . .
C38 C 0.5813(2) 0.8586(2) 0.22006(16) 0.0430(6) Uani 1 1 d . . . . .
H38 H 0.609029 0.845774 0.268236 0.052 Uiso 1 1 calc R U . . .
C39 C 0.6437(2) 0.8636(2) 0.15242(18) 0.0493(7) Uani 1 1 d . . . . .
H39 H 0.713527 0.855347 0.155108 0.059 Uiso 1 1 calc R U . . .
C40 C 0.6016(3) 0.8811(2) 0.08060(18) 0.0494(7) Uani 1 1 d . . . . .
H40 H 0.643327 0.885210 0.034662 0.059 Uiso 1 1 calc R U . . .
C41 C 0.4972(2) 0.8924(2) 0.07731(16) 0.0445(6) Uani 1 1 d . . . . .
H41 H 0.469334 0.903171 0.028469 0.053 Uiso 1 1 calc R U . . .
C42 C 0.4325(2) 0.88824(17) 0.14436(14) 0.0341(5) Uani 1 1 d . . . . .
C43 C 0.3263(2) 0.91187(18) 0.13434(13) 0.0349(5) Uani 1 1 d . . . . .
C44 C 0.3430(3) 1.0181(2) 0.13583(16) 0.0472(7) Uani 1 1 d . . . . .
H44 H 0.416989 1.069401 0.145103 0.057 Uiso 1 1 calc R U . . .
C45 C 0.2524(3) 1.0488(2) 0.12389(17) 0.0526(7) Uani 1 1 d . . . . .
H45 H 0.265920 1.120252 0.125572 0.063 Uiso 1 1 calc R U . . .
C46 C 0.1428(3) 0.9753(2) 0.10959(17) 0.0514(7) Uani 1 1 d . . . . .
H46 H 0.082054 0.996591 0.101580 0.062 Uiso 1 1 calc R U . . .
C47 C 0.1226(2) 0.8693(2) 0.10709(16) 0.0438(6) Uani 1 1 d . . . . .
H47 H 0.047968 0.819422 0.097206 0.053 Uiso 1 1 calc R U . . .
C48 C 0.2129(2) 0.83617(18) 0.11924(13) 0.0333(5) Uani 1 1 d . . . . .
C49 C 0.1897(2) 0.72258(18) 0.11515(13) 0.0326(5) Uani 1 1 d . . . . .
C50 C -0.0275(2) 0.4715(2) 0.09636(14) 0.0367(5) Uani 1 1 d . . . . .
H50 H -0.091686 0.488965 0.093033 0.044 Uiso 1 1 calc R U . . .
C51 C -0.0458(2) 0.36218(19) 0.09539(14) 0.0356(5) Uani 1 1 d . . . . .
C52 C -0.1607(2) 0.2865(2) 0.08854(16) 0.0442(6) Uani 1 1 d . . . . .
H52 H -0.220905 0.309243 0.084156 0.053 Uiso 1 1 calc R U . . .
C53 C -0.1853(2) 0.1807(2) 0.08822(16) 0.0500(7) Uani 1 1 d . . . . .
H53 H -0.261324 0.131784 0.084297 0.060 Uiso 1 1 calc R U . . .
C54 C -0.0944(3) 0.1474(2) 0.09386(17) 0.0499(7) Uani 1 1 d . . . . .
H54 H -0.110220 0.075549 0.093178 0.060 Uiso 1 1 calc R U . . .
C55 C 0.0186(2) 0.2190(2) 0.10044(16) 0.0449(6) Uani 1 1 d . . . . .
H55 H 0.077593 0.194462 0.103737 0.054 Uiso 1 1 calc R U . . .
C56 C 0.0465(2) 0.32817(19) 0.10226(14) 0.0354(5) Uani 1 1 d . . . . .
N9 N 0.2011(2) 0.2117(2) 0.53323(15) 0.0535(6) Uani 1 1 d . . . . .
O9 O 0.3600(2) 0.1969(2) 0.58697(15) 0.0742(7) Uani 1 1 d . . . . .
C57 C 0.2624(3) 0.1591(3) 0.55635(19) 0.0592(8) Uani 1 1 d . . . . .
H57 H 0.228640 0.086060 0.548780 0.071 Uiso 1 1 calc R U . . .
C58 C 0.2459(4) 0.3249(3) 0.5364(3) 0.0916(13) Uani 1 1 d . . . . .
H58A H 0.240739 0.348909 0.484245 0.137 Uiso 1 1 calc R U . . .
H58B H 0.325262 0.352619 0.554479 0.137 Uiso 1 1 calc R U . . .
H58C H 0.201768 0.348934 0.572414 0.137 Uiso 1 1 calc R U . . .
C59 C 0.0860(3) 0.1581(4) 0.4987(2) 0.0909(13) Uani 1 1 d . . . . .
H59A H 0.083951 0.180437 0.445594 0.136 Uiso 1 1 calc R U . . .
H59B H 0.031996 0.175099 0.530347 0.136 Uiso 1 1 calc R U . . .
H59C H 0.065542 0.083245 0.497226 0.136 Uiso 1 1 calc R U . . .
O10 O 0.8247(2) 0.7474(3) 0.21701(17) 0.0881(8) Uani 1 1 d D . . . .
H10A H 0.8804(14) 0.754(3) 0.2487(15) 0.132 Uiso 1 1 d D U . . .
H10B H 0.7638(13) 0.705(3) 0.2379(19) 0.132 Uiso 1 1 d D U . . .
O11 O 0.86826(19) 0.6582(2) 0.07991(16) 0.0667(7) Uani 1 1 d . . . . .
H11A H 0.839(4) 0.677(3) 0.127(3) 0.100 Uiso 1 1 d . U . . .
H11B H 0.822(4) 0.609(4) 0.057(3) 0.100 Uiso 1 1 d . U . . .
O12 O 0.6311(4) 0.6408(4) 0.2904(2) 0.0642(17) Uiso 0.553(8) 1 d D . P A 1
H12B H 0.634089 0.701066 0.306435 0.096 Uiso 0.553(8) 1 d DR U P A 1
H12A H 0.564828 0.608679 0.268199 0.096 Uiso 0.553(8) 1 d DR U P A 1
O13 O 0.6149(7) 0.5604(9) 0.2838(5) 0.119(3) Uiso 0.447(8) 1 d D . P A 2
H13A H 0.587634 0.500251 0.303976 0.179 Uiso 0.447(8) 1 d DR U P A 2
H13B H 0.584321 0.597783 0.308171 0.179 Uiso 0.447(8) 1 d DR U P A 2

loop_
_atom_site_aniso_label
_atom_site_aniso_U_11
_atom_site_aniso_U_22
_atom_site_aniso_U_33
_atom_site_aniso_U_23
_atom_site_aniso_U_13
_atom_site_aniso_U_12
Al1 0.0359(4) 0.0316(4) 0.0298(4) 0.0018(3) -0.0011(3) 0.0137(3)
Al2 0.0269(4) 0.0313(4) 0.0332(4) -0.0022(3) -0.0006(3) 0.0109(3)
O1 0.0481(11) 0.0348(9) 0.0518(11) 0.0049(8) -0.0057(8) 0.0176(8)
O2 0.0415(10) 0.0320(9) 0.0551(11) -0.0006(8) -0.0117(8) 0.0112(8)
O3 0.0357(10) 0.0589(12) 0.0331(9) 0.0000(8) -0.0005(7) 0.0173(9)
O4 0.0301(9) 0.0500(10) 0.0360(9) -0.0028(8) 0.0008(7) 0.0166(8)
O5 0.0494(11) 0.0565(11) 0.0316(9) 0.0046(8) 0.0018(8) 0.0271(9)
O6 0.0418(10) 0.0572(11) 0.0309(9) 0.0030(8) 0.0013(7) 0.0271(9)
O7 0.0324(9) 0.0311(9) 0.0532(11) -0.0025(7) -0.0023(8) 0.0143(7)
O8 0.0324(9) 0.0328(9) 0.0598(12) -0.0012(8) -0.0033(8) 0.0120(8)
N1 0.0364(11) 0.0398(11) 0.0333(11) 0.0024(9) 0.0013(9) 0.0158(9)
N2 0.0369(12) 0.0437(12) 0.0427(12) 0.0000(10) -0.0041(9) 0.0119(10)
N3 0.0416(12) 0.0418(12) 0.0345(11) -0.0014(9) -0.0064(9) 0.0163(10)
N4 0.0330(11) 0.0291(10) 0.0364(11) -0.0030(8) -0.0029(8) 0.0132(8)
N5 0.0342(11) 0.0298(10) 0.0297(10) 0.0011(8) -0.0009(8) 0.0100(8)
N6 0.0340(11) 0.0420(12) 0.0336(11) 0.0013(9) -0.0017(9) 0.0165(10)
N7 0.0310(11) 0.0357(11) 0.0421(12) -0.0014(9) -0.0015(9) 0.0161(9)
N8 0.0306(10) 0.0295(10) 0.0328(10) -0.0018(8) -0.0003(8) 0.0123(8)
C1 0.0579(17) 0.0400(14) 0.0320(13) 0.0040(11) 0.0071(12) 0.0257(13)
C2 0.072(2) 0.0377(15) 0.0551(18) 0.0035(13) 0.0037(15) 0.0245(14)
C3 0.102(3) 0.0445(17) 0.060(2) 0.0078(15) 0.0075(19) 0.0377(18)
C4 0.113(3) 0.061(2) 0.0475(18) 0.0060(15) -0.0007(18) 0.059(2)
C5 0.082(2) 0.0630(19) 0.0414(16) 0.0027(13) -0.0046(15) 0.0487(18)
C6 0.0570(17) 0.0508(16) 0.0322(13) 0.0038(11) 0.0037(12) 0.0321(14)
C7 0.0441(15) 0.0555(16) 0.0379(14) 0.0031(12) -0.0023(11) 0.0271(13)
C8 0.0380(14) 0.0426(14) 0.0315(13) 0.0002(10) 0.0037(10) 0.0116(11)
C9 0.0426(14) 0.0386(14) 0.0336(13) -0.0018(10) 0.0046(11) 0.0063(12)
C10 0.0466(17) 0.0565(18) 0.0473(17) -0.0009(13) -0.0014(13) 0.0038(14)
C11 0.0543(19) 0.061(2) 0.0530(19) -0.0027(15) -0.0009(15) -0.0094(16)
C12 0.069(2) 0.0416(17) 0.070(2) -0.0067(15) 0.0038(18) -0.0101(16)
C13 0.070(2) 0.0371(15) 0.0617(19) -0.0007(13) 0.0099(16) 0.0100(15)
C14 0.0474(15) 0.0349(13) 0.0379(14) -0.0012(11) 0.0115(12) 0.0062(12)
C15 0.0546(16) 0.0271(12) 0.0381(14) 0.0021(10) 0.0029(12) 0.0118(11)
C16 0.072(2) 0.0479(16) 0.0404(16) 0.0019(12) 0.0082(14) 0.0186(15)
C17 0.090(3) 0.0534(18) 0.0339(15) 0.0013(13) -0.0019(16) 0.0193(17)
C18 0.072(2) 0.069(2) 0.0414(17) 0.0013(15) -0.0151(16) 0.0200(18)
C19 0.0579(18) 0.0635(19) 0.0410(16) 0.0005(13) -0.0074(13) 0.0228(15)
C20 0.0503(16) 0.0319(12) 0.0345(13) 0.0018(10) -0.0026(11) 0.0135(11)
C21 0.0406(14) 0.0309(12) 0.0377(13) 0.0018(10) -0.0028(11) 0.0121(11)
C22 0.0289(12) 0.0330(12) 0.0486(15) -0.0040(11) -0.0034(11) 0.0129(10)
C23 0.0328(13) 0.0276(11) 0.0468(14) -0.0022(10) 0.0031(10) 0.0132(10)
C24 0.0350(14) 0.0336(13) 0.0642(18) -0.0019(12) 0.0074(12) 0.0143(11)
C25 0.0471(17) 0.0405(15) 0.067(2) 0.0071(13) 0.0251(15) 0.0175(13)
C26 0.065(2) 0.069(2) 0.0487(17) 0.0120(15) 0.0213(15) 0.0348(17)
C27 0.0497(17) 0.0680(19) 0.0416(15) 0.0034(13) 0.0050(12) 0.0314(15)
C28 0.0369(13) 0.0349(13) 0.0414(14) -0.0005(10) 0.0059(11) 0.0181(11)
C29 0.0468(15) 0.0288(12) 0.0317(13) 0.0032(10) 0.0008(11) 0.0078(11)
C30 0.0565(17) 0.0458(15) 0.0382(15) 0.0047(12) 0.0084(12) 0.0183(13)
C31 0.067(2) 0.0441(15) 0.0324(14) 0.0012(11) 0.0086(13) 0.0073(14)
C32 0.0617(19) 0.0535(17) 0.0297(14) 0.0065(12) -0.0058(13) 0.0032(15)
C33 0.0469(16) 0.0475(15) 0.0374(14) 0.0062(12) -0.0079(12) 0.0068(13)
C34 0.0426(14) 0.0302(12) 0.0337(13) 0.0024(10) -0.0044(11) 0.0051(11)
C35 0.0361(13) 0.0366(13) 0.0355(13) 0.0029(10) -0.0066(10) 0.0117(11)
C36 0.0379(13) 0.0291(12) 0.0325(12) -0.0003(9) -0.0003(10) 0.0116(10)
C37 0.0358(13) 0.0273(11) 0.0358(13) -0.0026(9) 0.0008(10) 0.0090(10)
C38 0.0394(14) 0.0420(14) 0.0460(15) -0.0036(11) -0.0027(12) 0.0148(12)
C39 0.0397(15) 0.0485(16) 0.0591(18) -0.0053(13) 0.0066(13) 0.0173(13)
C40 0.0515(17) 0.0424(15) 0.0509(17) 0.0010(12) 0.0199(13) 0.0142(13)
C41 0.0538(17) 0.0394(14) 0.0375(14) 0.0046(11) 0.0069(12) 0.0149(13)
C42 0.0382(13) 0.0235(11) 0.0368(13) 0.0000(9) 0.0029(10) 0.0080(10)
C43 0.0499(15) 0.0322(12) 0.0251(11) 0.0033(9) 0.0021(10) 0.0184(11)
C44 0.0593(18) 0.0331(13) 0.0463(16) 0.0029(11) 0.0007(13) 0.0148(13)
C45 0.079(2) 0.0332(14) 0.0539(17) 0.0070(12) 0.0035(15) 0.0305(15)
C46 0.067(2) 0.0503(17) 0.0503(17) 0.0022(13) -0.0031(14) 0.0370(16)
C47 0.0489(16) 0.0450(15) 0.0423(15) -0.0029(12) -0.0052(12) 0.0242(13)
C48 0.0433(14) 0.0345(12) 0.0251(11) -0.0005(9) 0.0003(10) 0.0187(11)
C49 0.0370(13) 0.0343(12) 0.0276(12) -0.0004(9) 0.0006(10) 0.0154(11)
C50 0.0275(12) 0.0453(14) 0.0375(13) -0.0006(11) -0.0004(10) 0.0148(11)
C51 0.0349(13) 0.0355(13) 0.0317(12) -0.0001(10) -0.0009(10) 0.0087(10)
C52 0.0354(14) 0.0475(15) 0.0433(15) 0.0006(12) 0.0003(11) 0.0094(12)
C53 0.0436(16) 0.0439(15) 0.0451(16) 0.0029(12) -0.0012(12) -0.0018(13)
C54 0.0605(19) 0.0322(13) 0.0456(16) 0.0032(11) -0.0038(13) 0.0059(13)
C55 0.0497(16) 0.0377(14) 0.0448(15) 0.0018(11) -0.0045(12) 0.0146(12)
C56 0.0374(13) 0.0335(12) 0.0311(12) 0.0007(10) -0.0023(10) 0.0094(11)
N9 0.0544(15) 0.0605(15) 0.0494(14) -0.0022(12) -0.0031(11) 0.0271(13)
O9 0.0623(15) 0.0910(18) 0.0732(16) 0.0079(13) -0.0144(12) 0.0343(14)
C57 0.072(2) 0.0526(18) 0.0528(18) 0.0047(14) 0.0043(16) 0.0244(17)
C58 0.133(4) 0.061(2) 0.092(3) -0.006(2) -0.016(3) 0.051(3)
C59 0.053(2) 0.133(4) 0.075(3) -0.006(2) -0.0029(19) 0.025(2)
O10 0.0762(17) 0.119(2) 0.0816(19) -0.0135(16) -0.0172(14) 0.0538(18)
O11 0.0431(13) 0.0777(17) 0.0794(17) -0.0241(13) -0.0138(11) 0.0269(12)

_geom_special_details            
;
 All esds (except the esd in the dihedral angle between two l.s. planes)
 are estimated using the full covariance matrix.  The cell esds are taken
 into account individually in the estimation of esds in distances, angles
 and torsion angles; correlations between esds in cell parameters are only
 used when they are defined by crystal symmetry.  An approximate (isotropic)
 treatment of cell esds is used for estimating esds involving l.s. planes.
;

loop_
_geom_bond_atom_site_label_1
_geom_bond_atom_site_label_2
_geom_bond_distance
_geom_bond_site_symmetry_2
_geom_bond_publ_flag
Al1 O5 1.8162(19) . ?
Al1 O1 1.8221(19) . ?
Al1 O2 1.8742(19) . ?
Al1 O6 1.9466(18) . ?
Al1 N1 1.982(2) . ?
Al1 N5 2.013(2) . ?
Al2 O8 1.8222(18) . ?
Al2 O4 1.8312(18) . ?
Al2 O3 1.8890(19) . ?
Al2 O7 1.9664(18) . ?
Al2 N4 1.967(2) . ?
Al2 N8 1.999(2) . ?
O1 C1 1.320(3) . ?
O2 C8 1.289(3) . ?
O3 C21 1.283(3) . ?
O4 C28 1.333(3) . ?
O5 C29 1.315(3) . ?
O6 C36 1.247(3) . ?
O7 C49 1.254(3) . ?
O8 C56 1.314(3) . ?
N1 C7 1.291(3) . ?
N1 N2 1.402(3) . ?
N2 C8 1.321(3) . ?
N3 C21 1.325(3) . ?
N3 N4 1.405(3) . ?
N4 C22 1.291(3) . ?
N5 C35 1.294(3) . ?
N5 N6 1.392(3) . ?
N6 C36 1.338(3) . ?
N6 H6N 0.87(3) . ?
N7 C49 1.336(3) . ?
N7 N8 1.389(3) . ?
N7 H7N 0.85(3) . ?
N8 C50 1.293(3) . ?
C1 C2 1.402(4) . ?
C1 C6 1.417(4) . ?
C2 C3 1.376(4) . ?
C2 H2 0.9300 . ?
C3 C4 1.382(5) . ?
C3 H3 0.9300 . ?
C4 C5 1.369(5) . ?
C4 H4 0.9300 . ?
C5 C6 1.414(4) . ?
C5 H5 0.9300 . ?
C6 C7 1.437(4) . ?
C7 H7 0.9300 . ?
C8 C9 1.486(4) . ?
C9 C10 1.400(4) . ?
C9 C14 1.403(4) . ?
C10 C11 1.370(4) . ?
C10 H10 0.9300 . ?
C11 C12 1.360(5) . ?
C11 H11 0.9300 . ?
C12 C13 1.379(5) . ?
C12 H12 0.9300 . ?
C13 C14 1.396(4) . ?
C13 H13 0.9300 . ?
C14 C15 1.503(4) . ?
C15 C16 1.399(4) . ?
C15 C20 1.406(4) . ?
C16 C17 1.371(5) . ?
C16 H16 0.9300 . ?
C17 C18 1.368(5) . ?
C17 H17 0.9300 . ?
C18 C19 1.372(4) . ?
C18 H18 0.9300 . ?
C19 C20 1.396(4) . ?
C19 H19 0.9300 . ?
C20 C21 1.487(3) . ?
C22 C23 1.436(4) . ?
C22 H22 0.9300 . ?
C23 C24 1.403(3) . ?
C23 C28 1.419(3) . ?
C24 C25 1.366(4) . ?
C24 H24 0.9300 . ?
C25 C26 1.379(4) . ?
C25 H25 0.9300 . ?
C26 C27 1.386(4) . ?
C26 H26 0.9300 . ?
C27 C28 1.399(4) . ?
C27 H27 0.9300 . ?
C29 C30 1.408(4) . ?
C29 C34 1.418(4) . ?
C30 C31 1.376(4) . ?
C30 H30 0.9300 . ?
C31 C32 1.382(4) . ?
C31 H31 0.9300 . ?
C32 C33 1.368(4) . ?
C32 H32 0.9300 . ?
C33 C34 1.410(4) . ?
C33 H33 0.9300 . ?
C34 C35 1.437(4) . ?
C35 H35 0.9300 . ?
C36 C37 1.480(3) . ?
C37 C38 1.395(4) . ?
C37 C42 1.410(3) . ?
C38 C39 1.379(4) . ?
C38 H38 0.9300 . ?
C39 C40 1.382(4) . ?
C39 H39 0.9300 . ?
C40 C41 1.383(4) . ?
C40 H40 0.9300 . ?
C41 C42 1.388(3) . ?
C41 H41 0.9300 . ?
C42 C43 1.503(4) . ?
C43 C44 1.394(3) . ?
C43 C48 1.413(4) . ?
C44 C45 1.378(4) . ?
C44 H44 0.9300 . ?
C45 C46 1.366(4) . ?
C45 H45 0.9300 . ?
C46 C47 1.380(4) . ?
C46 H46 0.9300 . ?
C47 C48 1.396(4) . ?
C47 H47 0.9300 . ?
C48 C49 1.475(3) . ?
C50 C51 1.432(3) . ?
C50 H50 0.9300 . ?
C51 C52 1.414(3) . ?
C51 C56 1.417(4) . ?
C52 C53 1.367(4) . ?
C52 H52 0.9300 . ?
C53 C54 1.392(4) . ?
C53 H53 0.9300 . ?
C54 C55 1.377(4) . ?
C54 H54 0.9300 . ?
C55 C56 1.404(3) . ?
C55 H55 0.9300 . ?
N9 C57 1.313(4) . ?
N9 C58 1.435(4) . ?
N9 C59 1.447(4) . ?
O9 C57 1.229(4) . ?
C57 H57 0.9300 . ?
C58 H58A 0.9600 . ?
C58 H58B 0.9600 . ?
C58 H58C 0.9600 . ?
C59 H59A 0.9600 . ?
C59 H59B 0.9600 . ?
C59 H59C 0.9600 . ?
O10 H10A 0.8501(11) . ?
O10 H10B 0.8501(11) . ?
O11 H11A 0.94(4) . ?
O11 H11B 0.79(4) . ?
O12 H12B 0.8500 . ?
O12 H12A 0.8500 . ?
O13 H13A 0.8501 . ?
O13 H13B 0.8501 . ?

loop_
_geom_angle_atom_site_label_1
_geom_angle_atom_site_label_2
_geom_angle_atom_site_label_3
_geom_angle
_geom_angle_site_symmetry_1
_geom_angle_site_symmetry_3
_geom_angle_publ_flag
O5 Al1 O1 92.04(9) . . ?
O5 Al1 O2 93.58(9) . . ?
O1 Al1 O2 169.69(9) . . ?
O5 Al1 O6 167.19(9) . . ?
O1 Al1 O6 89.15(9) . . ?
O2 Al1 O6 87.28(9) . . ?
O5 Al1 N1 101.52(9) . . ?
O1 Al1 N1 91.19(9) . . ?
O2 Al1 N1 79.22(8) . . ?
O6 Al1 N1 91.20(8) . . ?
O5 Al1 N5 89.77(8) . . ?
O1 Al1 N5 100.76(9) . . ?
O2 Al1 N5 87.91(8) . . ?
O6 Al1 N5 77.49(8) . . ?
N1 Al1 N5 163.30(9) . . ?
O8 Al2 O4 90.85(9) . . ?
O8 Al2 O3 93.11(9) . . ?
O4 Al2 O3 170.56(8) . . ?
O8 Al2 O7 167.32(8) . . ?
O4 Al2 O7 90.10(8) . . ?
O3 Al2 O7 87.92(8) . . ?
O8 Al2 N4 105.75(8) . . ?
O4 Al2 N4 91.24(8) . . ?
O3 Al2 N4 79.43(8) . . ?
O7 Al2 N4 86.87(8) . . ?
O8 Al2 N8 89.48(8) . . ?
O4 Al2 N8 100.00(8) . . ?
O3 Al2 N8 88.61(8) . . ?
O7 Al2 N8 77.91(8) . . ?
N4 Al2 N8 161.00(9) . . ?
C1 O1 Al1 131.88(18) . . ?
C8 O2 Al1 115.50(16) . . ?
C21 O3 Al2 115.43(16) . . ?
C28 O4 Al2 130.04(16) . . ?
C29 O5 Al1 133.11(17) . . ?
C36 O6 Al1 118.60(15) . . ?
C49 O7 Al2 117.32(15) . . ?
C56 O8 Al2 133.19(16) . . ?
C7 N1 N2 117.6(2) . . ?
C7 N1 Al1 127.46(19) . . ?
N2 N1 Al1 114.72(15) . . ?
C8 N2 N1 107.9(2) . . ?
C21 N3 N4 108.8(2) . . ?
C22 N4 N3 117.6(2) . . ?
C22 N4 Al2 126.95(17) . . ?
N3 N4 Al2 114.44(15) . . ?
C35 N5 N6 118.9(2) . . ?
C35 N5 Al1 128.28(18) . . ?
N6 N5 Al1 112.58(14) . . ?
C36 N6 N5 113.4(2) . . ?
C36 N6 H6N 127(2) . . ?
N5 N6 H6N 120(2) . . ?
C49 N7 N8 113.9(2) . . ?
C49 N7 H7N 128(2) . . ?
N8 N7 H7N 118(2) . . ?
C50 N8 N7 118.4(2) . . ?
C50 N8 Al2 128.46(17) . . ?
N7 N8 Al2 112.72(14) . . ?
O1 C1 C2 119.4(3) . . ?
O1 C1 C6 122.8(2) . . ?
C2 C1 C6 117.8(2) . . ?
C3 C2 C1 121.6(3) . . ?
C3 C2 H2 119.2 . . ?
C1 C2 H2 119.2 . . ?
C2 C3 C4 120.8(3) . . ?
C2 C3 H3 119.6 . . ?
C4 C3 H3 119.6 . . ?
C5 C4 C3 119.2(3) . . ?
C5 C4 H4 120.4 . . ?
C3 C4 H4 120.4 . . ?
C4 C5 C6 121.7(3) . . ?
C4 C5 H5 119.2 . . ?
C6 C5 H5 119.2 . . ?
C5 C6 C1 118.9(3) . . ?
C5 C6 C7 118.0(3) . . ?
C1 C6 C7 123.0(2) . . ?
N1 C7 C6 123.5(2) . . ?
N1 C7 H7 118.3 . . ?
C6 C7 H7 118.3 . . ?
O2 C8 N2 122.6(2) . . ?
O2 C8 C9 117.5(2) . . ?
N2 C8 C9 119.8(2) . . ?
C10 C9 C14 119.1(3) . . ?
C10 C9 C8 119.0(3) . . ?
C14 C9 C8 121.9(2) . . ?
C11 C10 C9 121.5(3) . . ?
C11 C10 H10 119.3 . . ?
C9 C10 H10 119.3 . . ?
C12 C11 C10 119.7(3) . . ?
C12 C11 H11 120.1 . . ?
C10 C11 H11 120.1 . . ?
C11 C12 C13 120.2(3) . . ?
C11 C12 H12 119.9 . . ?
C13 C12 H12 119.9 . . ?
C12 C13 C14 121.8(3) . . ?
C12 C13 H13 119.1 . . ?
C14 C13 H13 119.1 . . ?
C13 C14 C9 117.7(3) . . ?
C13 C14 C15 116.1(3) . . ?
C9 C14 C15 126.1(2) . . ?
C16 C15 C20 118.1(3) . . ?
C16 C15 C14 117.0(3) . . ?
C20 C15 C14 124.6(2) . . ?
C17 C16 C15 121.7(3) . . ?
C17 C16 H16 119.1 . . ?
C15 C16 H16 119.1 . . ?
C18 C17 C16 120.0(3) . . ?
C18 C17 H17 120.0 . . ?
C16 C17 H17 120.0 . . ?
C17 C18 C19 119.9(3) . . ?
C17 C18 H18 120.1 . . ?
C19 C18 H18 120.1 . . ?
C18 C19 C20 121.5(3) . . ?
C18 C19 H19 119.2 . . ?
C20 C19 H19 119.2 . . ?
C19 C20 C15 118.7(3) . . ?
C19 C20 C21 119.2(3) . . ?
C15 C20 C21 122.0(2) . . ?
O3 C21 N3 121.8(2) . . ?
O3 C21 C20 118.9(2) . . ?
N3 C21 C20 119.3(2) . . ?
N4 C22 C23 124.1(2) . . ?
N4 C22 H22 118.0 . . ?
C23 C22 H22 118.0 . . ?
C24 C23 C28 119.0(2) . . ?
C24 C23 C22 118.6(2) . . ?
C28 C23 C22 122.4(2) . . ?
C25 C24 C23 122.4(3) . . ?
C25 C24 H24 118.8 . . ?
C23 C24 H24 118.8 . . ?
C24 C25 C26 118.7(3) . . ?
C24 C25 H25 120.6 . . ?
C26 C25 H25 120.6 . . ?
C25 C26 C27 120.8(3) . . ?
C25 C26 H26 119.6 . . ?
C27 C26 H26 119.6 . . ?
C26 C27 C28 121.4(3) . . ?
C26 C27 H27 119.3 . . ?
C28 C27 H27 119.3 . . ?
O4 C28 C27 119.5(2) . . ?
O4 C28 C23 122.8(2) . . ?
C27 C28 C23 117.6(2) . . ?
O5 C29 C30 118.6(2) . . ?
O5 C29 C34 123.3(2) . . ?
C30 C29 C34 118.1(2) . . ?
C31 C30 C29 120.9(3) . . ?
C31 C30 H30 119.5 . . ?
C29 C30 H30 119.5 . . ?
C30 C31 C32 121.1(3) . . ?
C30 C31 H31 119.5 . . ?
C32 C31 H31 119.5 . . ?
C33 C32 C31 119.3(3) . . ?
C33 C32 H32 120.4 . . ?
C31 C32 H32 120.4 . . ?
C32 C33 C34 121.7(3) . . ?
C32 C33 H33 119.1 . . ?
C34 C33 H33 119.1 . . ?
C33 C34 C29 118.8(2) . . ?
C33 C34 C35 118.4(3) . . ?
C29 C34 C35 122.8(2) . . ?
N5 C35 C34 122.6(2) . . ?
N5 C35 H35 118.7 . . ?
C34 C35 H35 118.7 . . ?
O6 C36 N6 117.8(2) . . ?
O6 C36 C37 120.9(2) . . ?
N6 C36 C37 121.2(2) . . ?
C38 C37 C42 119.7(2) . . ?
C38 C37 C36 120.8(2) . . ?
C42 C37 C36 119.5(2) . . ?
C39 C38 C37 121.3(3) . . ?
C39 C38 H38 119.4 . . ?
C37 C38 H38 119.4 . . ?
C38 C39 C40 119.4(3) . . ?
C38 C39 H39 120.3 . . ?
C40 C39 H39 120.3 . . ?
C39 C40 C41 119.7(3) . . ?
C39 C40 H40 120.1 . . ?
C41 C40 H40 120.1 . . ?
C40 C41 C42 122.3(3) . . ?
C40 C41 H41 118.9 . . ?
C42 C41 H41 118.9 . . ?
C41 C42 C37 117.6(2) . . ?
C41 C42 C43 117.1(2) . . ?
C37 C42 C43 125.0(2) . . ?
C44 C43 C48 117.6(2) . . ?
C44 C43 C42 116.7(2) . . ?
C48 C43 C42 125.6(2) . . ?
C45 C44 C43 121.6(3) . . ?
C45 C44 H44 119.2 . . ?
C43 C44 H44 119.2 . . ?
C46 C45 C44 120.6(3) . . ?
C46 C45 H45 119.7 . . ?
C44 C45 H45 119.7 . . ?
C45 C46 C47 119.8(3) . . ?
C45 C46 H46 120.1 . . ?
C47 C46 H46 120.1 . . ?
C46 C47 C48 120.8(3) . . ?
C46 C47 H47 119.6 . . ?
C48 C47 H47 119.6 . . ?
C47 C48 C43 119.7(2) . . ?
C47 C48 C49 119.9(2) . . ?
C43 C48 C49 120.4(2) . . ?
O7 C49 N7 118.0(2) . . ?
O7 C49 C48 121.4(2) . . ?
N7 C49 C48 120.6(2) . . ?
N8 C50 C51 123.1(2) . . ?
N8 C50 H50 118.5 . . ?
C51 C50 H50 118.5 . . ?
C52 C51 C56 119.6(2) . . ?
C52 C51 C50 118.0(2) . . ?
C56 C51 C50 122.4(2) . . ?
C53 C52 C51 121.5(3) . . ?
C53 C52 H52 119.2 . . ?
C51 C52 H52 119.2 . . ?
C52 C53 C54 118.8(3) . . ?
C52 C53 H53 120.6 . . ?
C54 C53 H53 120.6 . . ?
C55 C54 C53 121.2(3) . . ?
C55 C54 H54 119.4 . . ?
C53 C54 H54 119.4 . . ?
C54 C55 C56 121.4(3) . . ?
C54 C55 H55 119.3 . . ?
C56 C55 H55 119.3 . . ?
O8 C56 C55 119.3(2) . . ?
O8 C56 C51 123.2(2) . . ?
C55 C56 C51 117.5(2) . . ?
C57 N9 C58 122.4(3) . . ?
C57 N9 C59 121.5(3) . . ?
C58 N9 C59 116.0(3) . . ?
O9 C57 N9 126.5(3) . . ?
O9 C57 H57 116.8 . . ?
N9 C57 H57 116.8 . . ?
N9 C58 H58A 109.5 . . ?
N9 C58 H58B 109.5 . . ?
H58A C58 H58B 109.5 . . ?
N9 C58 H58C 109.5 . . ?
H58A C58 H58C 109.5 . . ?
H58B C58 H58C 109.5 . . ?
N9 C59 H59A 109.5 . . ?
N9 C59 H59B 109.5 . . ?
H59A C59 H59B 109.5 . . ?
N9 C59 H59C 109.5 . . ?
H59A C59 H59C 109.5 . . ?
H59B C59 H59C 109.5 . . ?
H10A O10 H10B 106.24(18) . . ?
H11A O11 H11B 112(4) . . ?
H12B O12 H12A 106.3 . . ?
H13A O13 H13B 106.2 . . ?

loop_
_geom_torsion_atom_site_label_1
_geom_torsion_atom_site_label_2
_geom_torsion_atom_site_label_3
_geom_torsion_atom_site_label_4
_geom_torsion
_geom_torsion_site_symmetry_1
_geom_torsion_site_symmetry_2
_geom_torsion_site_symmetry_3
_geom_torsion_site_symmetry_4
_geom_torsion_publ_flag
O5 Al1 O1 C1 -106.1(2) . . . . ?
O2 Al1 O1 C1 16.9(7) . . . . ?
O6 Al1 O1 C1 86.7(2) . . . . ?
N1 Al1 O1 C1 -4.5(2) . . . . ?
N5 Al1 O1 C1 163.8(2) . . . . ?
O5 Al1 O2 C8 101.44(18) . . . . ?
O1 Al1 O2 C8 -21.5(6) . . . . ?
O6 Al1 O2 C8 -91.36(18) . . . . ?
N1 Al1 O2 C8 0.38(18) . . . . ?
N5 Al1 O2 C8 -168.93(18) . . . . ?
O8 Al2 O3 C21 103.17(18) . . . . ?
O7 Al2 O3 C21 -89.48(18) . . . . ?
N4 Al2 O3 C21 -2.28(17) . . . . ?
N8 Al2 O3 C21 -167.43(18) . . . . ?
O8 Al2 O4 C28 -123.5(2) . . . . ?
O7 Al2 O4 C28 69.2(2) . . . . ?
N4 Al2 O4 C28 -17.7(2) . . . . ?
N8 Al2 O4 C28 146.9(2) . . . . ?
O1 Al1 O5 C29 -102.5(2) . . . . ?
O2 Al1 O5 C29 86.1(2) . . . . ?
O6 Al1 O5 C29 -7.4(6) . . . . ?
N1 Al1 O5 C29 165.8(2) . . . . ?
N5 Al1 O5 C29 -1.8(2) . . . . ?
O4 Al2 O8 C56 -104.5(2) . . . . ?
O3 Al2 O8 C56 84.0(2) . . . . ?
O7 Al2 O8 C56 -10.3(5) . . . . ?
N4 Al2 O8 C56 163.9(2) . . . . ?
N8 Al2 O8 C56 -4.5(2) . . . . ?
C7 N1 N2 C8 174.6(2) . . . . ?
Al1 N1 N2 C8 -0.6(2) . . . . ?
C21 N3 N4 C22 165.9(2) . . . . ?
C21 N3 N4 Al2 -3.6(2) . . . . ?
C35 N5 N6 C36 178.1(2) . . . . ?
Al1 N5 N6 C36 3.6(2) . . . . ?
C49 N7 N8 C50 176.6(2) . . . . ?
C49 N7 N8 Al2 3.1(2) . . . . ?
Al1 O1 C1 C2 -174.5(2) . . . . ?
Al1 O1 C1 C6 6.3(4) . . . . ?
O1 C1 C2 C3 -179.8(3) . . . . ?
C6 C1 C2 C3 -0.5(4) . . . . ?
C1 C2 C3 C4 0.3(5) . . . . ?
C2 C3 C4 C5 0.5(5) . . . . ?
C3 C4 C5 C6 -1.0(5) . . . . ?
C4 C5 C6 C1 0.8(4) . . . . ?
C4 C5 C6 C7 -176.2(3) . . . . ?
O1 C1 C6 C5 179.3(2) . . . . ?
C2 C1 C6 C5 0.0(4) . . . . ?
O1 C1 C6 C7 -3.9(4) . . . . ?
C2 C1 C6 C7 176.8(2) . . . . ?
N2 N1 C7 C6 -175.2(2) . . . . ?
Al1 N1 C7 C6 -0.7(4) . . . . ?
C5 C6 C7 N1 178.2(3) . . . . ?
C1 C6 C7 N1 1.3(4) . . . . ?
Al1 O2 C8 N2 -1.0(3) . . . . ?
Al1 O2 C8 C9 178.94(17) . . . . ?
N1 N2 C8 O2 1.0(3) . . . . ?
N1 N2 C8 C9 -178.9(2) . . . . ?
O2 C8 C9 C10 176.5(2) . . . . ?
N2 C8 C9 C10 -3.6(4) . . . . ?
O2 C8 C9 C14 -4.8(4) . . . . ?
N2 C8 C9 C14 175.1(2) . . . . ?
C14 C9 C10 C11 -0.4(4) . . . . ?
C8 C9 C10 C11 178.4(3) . . . . ?
C9 C10 C11 C12 0.7(5) . . . . ?
C10 C11 C12 C13 -0.2(5) . . . . ?
C11 C12 C13 C14 -0.6(5) . . . . ?
C12 C13 C14 C9 0.9(4) . . . . ?
C12 C13 C14 C15 177.7(3) . . . . ?
C10 C9 C14 C13 -0.4(4) . . . . ?
C8 C9 C14 C13 -179.1(2) . . . . ?
C10 C9 C14 C15 -176.9(2) . . . . ?
C8 C9 C14 C15 4.4(4) . . . . ?
C13 C14 C15 C16 -92.7(3) . . . . ?
C9 C14 C15 C16 83.8(3) . . . . ?
C13 C14 C15 C20 81.4(3) . . . . ?
C9 C14 C15 C20 -102.1(3) . . . . ?
C20 C15 C16 C17 -0.5(4) . . . . ?
C14 C15 C16 C17 174.0(3) . . . . ?
C15 C16 C17 C18 -0.1(5) . . . . ?
C16 C17 C18 C19 0.3(5) . . . . ?
C17 C18 C19 C20 -0.1(5) . . . . ?
C18 C19 C20 C15 -0.4(4) . . . . ?
C18 C19 C20 C21 176.8(3) . . . . ?
C16 C15 C20 C19 0.7(4) . . . . ?
C14 C15 C20 C19 -173.4(2) . . . . ?
C16 C15 C20 C21 -176.5(2) . . . . ?
C14 C15 C20 C21 9.5(4) . . . . ?
Al2 O3 C21 N3 0.9(3) . . . . ?
Al2 O3 C21 C20 178.77(16) . . . . ?
N4 N3 C21 O3 1.8(3) . . . . ?
N4 N3 C21 C20 -176.05(19) . . . . ?
C19 C20 C21 O3 -178.2(2) . . . . ?
C15 C20 C21 O3 -1.1(4) . . . . ?
C19 C20 C21 N3 -0.3(4) . . . . ?
C15 C20 C21 N3 176.8(2) . . . . ?
N3 N4 C22 C23 -174.6(2) . . . . ?
Al2 N4 C22 C23 -6.6(3) . . . . ?
N4 C22 C23 C24 178.6(2) . . . . ?
N4 C22 C23 C28 -2.1(4) . . . . ?
C28 C23 C24 C25 0.4(4) . . . . ?
C22 C23 C24 C25 179.8(2) . . . . ?
C23 C24 C25 C26 0.1(4) . . . . ?
C24 C25 C26 C27 -1.1(4) . . . . ?
C25 C26 C27 C28 1.5(5) . . . . ?
Al2 O4 C28 C27 -167.24(19) . . . . ?
Al2 O4 C28 C23 14.9(3) . . . . ?
C26 C27 C28 O4 -178.9(3) . . . . ?
C26 C27 C28 C23 -0.9(4) . . . . ?
C24 C23 C28 O4 177.9(2) . . . . ?
C22 C23 C28 O4 -1.5(4) . . . . ?
C24 C23 C28 C27 0.0(3) . . . . ?
C22 C23 C28 C27 -179.4(2) . . . . ?
Al1 O5 C29 C30 178.83(18) . . . . ?
Al1 O5 C29 C34 0.1(4) . . . . ?
O5 C29 C30 C31 -179.6(2) . . . . ?
C34 C29 C30 C31 -0.8(4) . . . . ?
C29 C30 C31 C32 -0.8(4) . . . . ?
C30 C31 C32 C33 1.6(4) . . . . ?
C31 C32 C33 C34 -0.7(4) . . . . ?
C32 C33 C34 C29 -0.9(4) . . . . ?
C32 C33 C34 C35 179.0(2) . . . . ?
O5 C29 C34 C33 -179.6(2) . . . . ?
C30 C29 C34 C33 1.6(4) . . . . ?
O5 C29 C34 C35 0.5(4) . . . . ?
C30 C29 C34 C35 -178.3(2) . . . . ?
N6 N5 C35 C34 -178.2(2) . . . . ?
Al1 N5 C35 C34 -4.7(3) . . . . ?
C33 C34 C35 N5 -177.9(2) . . . . ?
C29 C34 C35 N5 2.0(4) . . . . ?
Al1 O6 C36 N6 -1.7(3) . . . . ?
Al1 O6 C36 C37 -178.93(16) . . . . ?
N5 N6 C36 O6 -1.4(3) . . . . ?
N5 N6 C36 C37 175.86(19) . . . . ?
O6 C36 C37 C38 178.7(2) . . . . ?
N6 C36 C37 C38 1.5(3) . . . . ?
O6 C36 C37 C42 1.5(3) . . . . ?
N6 C36 C37 C42 -175.7(2) . . . . ?
C42 C37 C38 C39 2.2(4) . . . . ?
C36 C37 C38 C39 -175.0(2) . . . . ?
C37 C38 C39 C40 -1.0(4) . . . . ?
C38 C39 C40 C41 -0.5(4) . . . . ?
C39 C40 C41 C42 0.9(4) . . . . ?
C40 C41 C42 C37 0.3(4) . . . . ?
C40 C41 C42 C43 174.4(2) . . . . ?
C38 C37 C42 C41 -1.8(3) . . . . ?
C36 C37 C42 C41 175.4(2) . . . . ?
C38 C37 C42 C43 -175.3(2) . . . . ?
C36 C37 C42 C43 1.9(3) . . . . ?
C41 C42 C43 C44 -81.8(3) . . . . ?
C37 C42 C43 C44 91.7(3) . . . . ?
C41 C42 C43 C48 94.5(3) . . . . ?
C37 C42 C43 C48 -92.0(3) . . . . ?
C48 C43 C44 C45 0.7(4) . . . . ?
C42 C43 C44 C45 177.2(2) . . . . ?
C43 C44 C45 C46 -0.4(4) . . . . ?
C44 C45 C46 C47 0.0(4) . . . . ?
C45 C46 C47 C48 0.2(4) . . . . ?
C46 C47 C48 C43 0.1(4) . . . . ?
C46 C47 C48 C49 -179.1(2) . . . . ?
C44 C43 C48 C47 -0.5(3) . . . . ?
C42 C43 C48 C47 -176.7(2) . . . . ?
C44 C43 C48 C49 178.7(2) . . . . ?
C42 C43 C48 C49 2.5(3) . . . . ?
Al2 O7 C49 N7 -2.4(3) . . . . ?
Al2 O7 C49 C48 177.96(16) . . . . ?
N8 N7 C49 O7 -0.6(3) . . . . ?
N8 N7 C49 C48 179.09(19) . . . . ?
C47 C48 C49 O7 174.8(2) . . . . ?
C43 C48 C49 O7 -4.3(3) . . . . ?
C47 C48 C49 N7 -4.8(3) . . . . ?
C43 C48 C49 N7 176.0(2) . . . . ?
N7 N8 C50 C51 -177.2(2) . . . . ?
Al2 N8 C50 C51 -4.9(4) . . . . ?
N8 C50 C51 C52 -179.3(2) . . . . ?
N8 C50 C51 C56 1.7(4) . . . . ?
C56 C51 C52 C53 -0.1(4) . . . . ?
C50 C51 C52 C53 -179.1(2) . . . . ?
C51 C52 C53 C54 -0.8(4) . . . . ?
C52 C53 C54 C55 0.6(4) . . . . ?
C53 C54 C55 C56 0.4(4) . . . . ?
Al2 O8 C56 C55 -177.48(18) . . . . ?
Al2 O8 C56 C51 3.2(4) . . . . ?
C54 C55 C56 O8 179.4(2) . . . . ?
C54 C55 C56 C51 -1.3(4) . . . . ?
C52 C51 C56 O8 -179.5(2) . . . . ?
C50 C51 C56 O8 -0.6(4) . . . . ?
C52 C51 C56 C55 1.1(4) . . . . ?
C50 C51 C56 C55 -179.9(2) . . . . ?
C58 N9 C57 O9 4.4(5) . . . . ?
C59 N9 C57 O9 -179.2(3) . . . . ?

_refine_diff_density_max         0.534
_refine_diff_density_min         -0.374
_refine_diff_density_rms         0.047

_shelx_res_file                  
;
TITL GK15_a.res in P-1
    shelx.res
    created by SHELXL-2019/2 at 08:21:57 on 03-Aug-2023
CELL  0.71073  12.5830  13.7813  16.8303   92.294   90.594  113.018
ZERR     2.00   0.0032   0.0031   0.0039    0.008    0.009    0.007
LATT   1
SFAC  C    H    N    O    AL
UNIT  118 102 18 24 4
MERG   2
SHEL  1000 0.81
OMIT   0   4   0

DFIX 0.85 0.001 O10 H10A O10 H10B  o13 h13a o13 h13b o12 h12a o12 h12b
DFIX 1.36 0.001 H10A H10B h13a h13b  h12a h12b
FMAP   2
PLAN   10

SIZE     0.092   0.120   0.240
ACTA
BOND   $H
CONF

HTAB
L.S.   4
TEMP    23.00
WGHT    0.050400    2.140000
FVAR       0.36653   0.55312
AL1   5    0.249207    0.895239    0.389627    11.00000    0.03592    0.03161 =
         0.02980    0.00181   -0.00108    0.01371
AL2   5    0.226924    0.537052    0.117497    11.00000    0.02692    0.03132 =
         0.03322   -0.00221   -0.00060    0.01093
O1    4    0.301666    1.038153    0.384579    11.00000    0.04807    0.03477 =
         0.05178    0.00486   -0.00573    0.01765
O2    4    0.177835    0.747674    0.379309    11.00000    0.04148    0.03204 =
         0.05506   -0.00058   -0.01169    0.01119
O3    4    0.207155    0.542753    0.228451    11.00000    0.03572    0.05886 =
         0.03310    0.00004   -0.00046    0.01733
O4    4    0.271548    0.539890    0.014107    11.00000    0.03012    0.04997 =
         0.03601   -0.00280    0.00078    0.01664
O5    4    0.209147    0.900434    0.492589    11.00000    0.04944    0.05646 =
         0.03161    0.00460    0.00184    0.02714
O6    4    0.323805    0.889681    0.289786    11.00000    0.04179    0.05718 =
         0.03087    0.00305    0.00127    0.02711
O7    4    0.269988    0.690565    0.120129    11.00000    0.03242    0.03106 =
         0.05316   -0.00246   -0.00231    0.01428
O8    4    0.155391    0.393625    0.109353    11.00000    0.03239    0.03284 =
         0.05976   -0.00124   -0.00329    0.01196
N1    3    0.103640    0.876643    0.332252    11.00000    0.03641    0.03982 =
         0.03334    0.00237    0.00132    0.01581
N2    3    0.028877    0.771346    0.315343    11.00000    0.03694    0.04366 =
         0.04267    0.00003   -0.00410    0.01185
N3    3    0.397858    0.571696    0.239981    11.00000    0.04155    0.04176 =
         0.03452   -0.00145   -0.00640    0.01627
N4    3    0.385176    0.567987    0.156754    11.00000    0.03301    0.02910 =
         0.03640   -0.00297   -0.00288    0.01322
N5    3    0.394086    0.879090    0.425994    11.00000    0.03419    0.02983 =
         0.02967    0.00106   -0.00093    0.00997
N6    3    0.459306    0.867479    0.362818    11.00000    0.03403    0.04204 =
         0.03363    0.00133   -0.00165    0.01654
H6N   2    0.519323    0.852471    0.371790    11.00000    0.05096
N7    3    0.081714    0.650459    0.105579    11.00000    0.03099    0.03566 =
         0.04208   -0.00135   -0.00154    0.01611
H7N   2    0.020202    0.660534    0.099018    11.00000    0.05126
N8    3    0.073876    0.546996    0.101647    11.00000    0.03055    0.02949 =
         0.03276   -0.00176   -0.00033    0.01233
C1    1    0.258466    1.099368    0.349702    11.00000    0.05790    0.04001 =
         0.03205    0.00404    0.00712    0.02571
C2    1    0.323557    1.208389    0.350050    11.00000    0.07183    0.03771 =
         0.05513    0.00347    0.00366    0.02453
AFIX  43
H2    2    0.396430    1.236014    0.374743    11.00000   -1.20000
AFIX   0
C3    1    0.282220    1.275521    0.314733    11.00000    0.10196    0.04447 =
         0.05985    0.00784    0.00749    0.03774
AFIX  43
H3    2    0.327601    1.347455    0.315724    11.00000   -1.20000
AFIX   0
C4    1    0.174095    1.237380    0.277802    11.00000    0.11269    0.06091 =
         0.04748    0.00599   -0.00065    0.05942
AFIX  43
H4    2    0.146884    1.283090    0.253697    11.00000   -1.20000
AFIX   0
C5    1    0.107547    1.131442    0.277154    11.00000    0.08207    0.06296 =
         0.04137    0.00268   -0.00457    0.04866
AFIX  43
H5    2    0.034308    1.105928    0.253052    11.00000   -1.20000
AFIX   0
C6    1    0.147373    1.059889    0.312198    11.00000    0.05703    0.05076 =
         0.03224    0.00380    0.00372    0.03206
C7    1    0.074996    0.949339    0.304526    11.00000    0.04411    0.05552 =
         0.03785    0.00308   -0.00232    0.02705
AFIX  43
H7    2    0.003713    0.929045    0.278187    11.00000   -1.20000
AFIX   0
C8    1    0.078495    0.710333    0.342804    11.00000    0.03799    0.04260 =
         0.03149    0.00020    0.00372    0.01160
C9    1    0.019348    0.593765    0.331843    11.00000    0.04257    0.03861 =
         0.03364   -0.00184    0.00463    0.00625
C10   1   -0.091475    0.550392    0.296356    11.00000    0.04655    0.05646 =
         0.04730   -0.00088   -0.00137    0.00385
AFIX  43
H10   2   -0.126879    0.595077    0.281488    11.00000   -1.20000
AFIX   0
C11   1   -0.148906    0.443603    0.283052    11.00000    0.05433    0.06129 =
         0.05301   -0.00273   -0.00089   -0.00937
AFIX  43
H11   2   -0.222145    0.416417    0.258899    11.00000   -1.20000
AFIX   0
C12   1   -0.098376    0.377520    0.305309    11.00000    0.06898    0.04162 =
         0.06968   -0.00668    0.00381   -0.01007
AFIX  43
H12   2   -0.137270    0.304981    0.296495    11.00000   -1.20000
AFIX   0
C13   1    0.010355    0.417737    0.340907    11.00000    0.07000    0.03709 =
         0.06174   -0.00075    0.00986    0.01003
AFIX  43
H13   2    0.043364    0.371404    0.356206    11.00000   -1.20000
AFIX   0
C14   1    0.072227    0.526066    0.354606    11.00000    0.04740    0.03487 =
         0.03787   -0.00121    0.01150    0.00616
C15   1    0.187723    0.558623    0.396766    11.00000    0.05464    0.02715 =
         0.03809    0.00207    0.00286    0.01184
C16   1    0.190304    0.572794    0.479637    11.00000    0.07234    0.04790 =
         0.04036    0.00189    0.00825    0.01864
AFIX  43
H16   2    0.123352    0.568321    0.505014    11.00000   -1.20000
AFIX   0
C17   1    0.288934    0.593098    0.524404    11.00000    0.08997    0.05337 =
         0.03391    0.00133   -0.00191    0.01931
AFIX  43
H17   2    0.288328    0.602263    0.579420    11.00000   -1.20000
AFIX   0
C18   1    0.388260    0.599888    0.488203    11.00000    0.07157    0.06927 =
         0.04145    0.00126   -0.01510    0.02004
AFIX  43
H18   2    0.455113    0.613299    0.518568    11.00000   -1.20000
AFIX   0
C19   1    0.389042    0.586865    0.406966    11.00000    0.05791    0.06350 =
         0.04102    0.00046   -0.00739    0.02280
AFIX  43
H19   2    0.457007    0.591723    0.382872    11.00000   -1.20000
AFIX   0
C20   1    0.290147    0.566490    0.359661    11.00000    0.05033    0.03190 =
         0.03453    0.00175   -0.00265    0.01354
C21   1    0.297563    0.558716    0.271693    11.00000    0.04058    0.03087 =
         0.03765    0.00180   -0.00278    0.01206
C22   1    0.478031    0.600670    0.116071    11.00000    0.02888    0.03303 =
         0.04861   -0.00405   -0.00339    0.01293
AFIX  43
H22   2    0.548432    0.619301    0.143296    11.00000   -1.20000
AFIX   0
C23   1    0.479348    0.610037    0.031380    11.00000    0.03280    0.02755 =
         0.04681   -0.00224    0.00306    0.01323
C24   1    0.586289    0.648871   -0.005725    11.00000    0.03500    0.03359 =
         0.06422   -0.00191    0.00740    0.01434
AFIX  43
H24   2    0.653449    0.667700    0.025432    11.00000   -1.20000
AFIX   0
C25   1    0.595363    0.660038   -0.085969    11.00000    0.04711    0.04052 =
         0.06691    0.00713    0.02505    0.01745
AFIX  43
H25   2    0.667371    0.685881   -0.109062    11.00000   -1.20000
AFIX   0
C26   1    0.495675    0.632245   -0.132067    11.00000    0.06496    0.06890 =
         0.04871    0.01202    0.02131    0.03480
AFIX  43
H26   2    0.500706    0.640558   -0.186646    11.00000   -1.20000
AFIX   0
C27   1    0.388064    0.592073   -0.098084    11.00000    0.04974    0.06798 =
         0.04158    0.00344    0.00501    0.03139
AFIX  43
H27   2    0.322031    0.572372   -0.130546    11.00000   -1.20000
AFIX   0
C28   1    0.376655    0.580531   -0.016035    11.00000    0.03688    0.03489 =
         0.04142   -0.00050    0.00592    0.01814
C29   1    0.257234    0.892967    0.560583    11.00000    0.04679    0.02875 =
         0.03171    0.00320    0.00084    0.00781
C30   1    0.203294    0.902527    0.631662    11.00000    0.05651    0.04579 =
         0.03818    0.00467    0.00840    0.01828
AFIX  43
H30   2    0.134922    0.913418    0.629393    11.00000   -1.20000
AFIX   0
C31   1    0.250330    0.895981    0.704437    11.00000    0.06731    0.04412 =
         0.03238    0.00123    0.00860    0.00729
AFIX  43
H31   2    0.213752    0.903442    0.750631    11.00000   -1.20000
AFIX   0
C32   1    0.351037    0.878501    0.710002    11.00000    0.06166    0.05353 =
         0.02965    0.00649   -0.00584    0.00324
AFIX  43
H32   2    0.381031    0.872475    0.759430    11.00000   -1.20000
AFIX   0
C33   1    0.406093    0.870163    0.641988    11.00000    0.04687    0.04754 =
         0.03743    0.00622   -0.00792    0.00682
AFIX  43
H33   2    0.474296    0.859181    0.645887    11.00000   -1.20000
AFIX   0
C34   1    0.362151    0.877781    0.566135    11.00000    0.04264    0.03020 =
         0.03373    0.00235   -0.00445    0.00508
C35   1    0.426087    0.869940    0.497637    11.00000    0.03606    0.03664 =
         0.03549    0.00295   -0.00665    0.01165
AFIX  43
H35   2    0.493117    0.857808    0.505105    11.00000   -1.20000
AFIX   0
C36   1    0.415768    0.875443    0.291634    11.00000    0.03791    0.02914 =
         0.03246   -0.00027   -0.00034    0.01158
C37   1    0.477238    0.872406    0.217647    11.00000    0.03580    0.02732 =
         0.03578   -0.00256    0.00079    0.00896
C38   1    0.581254    0.858611    0.220057    11.00000    0.03942    0.04195 =
         0.04599   -0.00360   -0.00265    0.01485
AFIX  43
H38   2    0.609029    0.845774    0.268236    11.00000   -1.20000
AFIX   0
C39   1    0.643710    0.863632    0.152418    11.00000    0.03973    0.04851 =
         0.05911   -0.00527    0.00663    0.01733
AFIX  43
H39   2    0.713527    0.855347    0.155108    11.00000   -1.20000
AFIX   0
C40   1    0.601624    0.881086    0.080597    11.00000    0.05151    0.04239 =
         0.05085    0.00100    0.01991    0.01419
AFIX  43
H40   2    0.643327    0.885210    0.034662    11.00000   -1.20000
AFIX   0
C41   1    0.497182    0.892401    0.077307    11.00000    0.05379    0.03943 =
         0.03746    0.00457    0.00688    0.01492
AFIX  43
H41   2    0.469334    0.903171    0.028469    11.00000   -1.20000
AFIX   0
C42   1    0.432496    0.888241    0.144363    11.00000    0.03823    0.02349 =
         0.03681    0.00002    0.00294    0.00801
C43   1    0.326303    0.911869    0.134341    11.00000    0.04985    0.03222 =
         0.02511    0.00333    0.00215    0.01844
C44   1    0.342976    1.018085    0.135831    11.00000    0.05926    0.03309 =
         0.04626    0.00288    0.00068    0.01479
AFIX  43
H44   2    0.416989    1.069401    0.145103    11.00000   -1.20000
AFIX   0
C45   1    0.252360    1.048837    0.123887    11.00000    0.07904    0.03322 =
         0.05386    0.00703    0.00347    0.03054
AFIX  43
H45   2    0.265920    1.120252    0.125572    11.00000   -1.20000
AFIX   0
C46   1    0.142794    0.975296    0.109595    11.00000    0.06669    0.05028 =
         0.05030    0.00222   -0.00311    0.03703
AFIX  43
H46   2    0.082054    0.996591    0.101580    11.00000   -1.20000
AFIX   0
C47   1    0.122582    0.869339    0.107093    11.00000    0.04892    0.04496 =
         0.04229   -0.00289   -0.00522    0.02421
AFIX  43
H47   2    0.047968    0.819422    0.097206    11.00000   -1.20000
AFIX   0
C48   1    0.212861    0.836173    0.119236    11.00000    0.04326    0.03453 =
         0.02514   -0.00050    0.00029    0.01872
C49   1    0.189675    0.722580    0.115152    11.00000    0.03703    0.03434 =
         0.02761   -0.00035    0.00064    0.01540
C50   1   -0.027549    0.471470    0.096361    11.00000    0.02745    0.04532 =
         0.03746   -0.00064   -0.00037    0.01480
AFIX  43
H50   2   -0.091686    0.488965    0.093033    11.00000   -1.20000
AFIX   0
C51   1   -0.045773    0.362179    0.095390    11.00000    0.03488    0.03548 =
         0.03166   -0.00005   -0.00091    0.00869
C52   1   -0.160655    0.286503    0.088542    11.00000    0.03543    0.04745 =
         0.04332    0.00059    0.00029    0.00937
AFIX  43
H52   2   -0.220905    0.309243    0.084156    11.00000   -1.20000
AFIX   0
C53   1   -0.185268    0.180656    0.088216    11.00000    0.04357    0.04390 =
         0.04506    0.00290   -0.00119   -0.00179
AFIX  43
H53   2   -0.261324    0.131784    0.084297    11.00000   -1.20000
AFIX   0
C54   1   -0.094372    0.147395    0.093860    11.00000    0.06053    0.03225 =
         0.04559    0.00321   -0.00379    0.00589
AFIX  43
H54   2   -0.110220    0.075549    0.093178    11.00000   -1.20000
AFIX   0
C55   1    0.018598    0.218968    0.100436    11.00000    0.04969    0.03766 =
         0.04482    0.00183   -0.00447    0.01456
AFIX  43
H55   2    0.077593    0.194462    0.103737    11.00000   -1.20000
AFIX   0
C56   1    0.046525    0.328173    0.102257    11.00000    0.03739    0.03354 =
         0.03110    0.00070   -0.00231    0.00938
N9    3    0.201117    0.211690    0.533229    11.00000    0.05441    0.06049 =
         0.04940   -0.00217   -0.00311    0.02712
O9    4    0.359982    0.196913    0.586974    11.00000    0.06228    0.09095 =
         0.07324    0.00788   -0.01437    0.03430
C57   1    0.262425    0.159134    0.556345    11.00000    0.07246    0.05264 =
         0.05275    0.00469    0.00430    0.02436
AFIX  43
H57   2    0.228640    0.086060    0.548780    11.00000   -1.20000
AFIX   0
C58   1    0.245932    0.324912    0.536350    11.00000    0.13298    0.06096 =
         0.09177   -0.00606   -0.01647    0.05123
AFIX 137
H58A  2    0.240739    0.348909    0.484245    11.00000   -1.50000
H58B  2    0.325262    0.352619    0.554479    11.00000   -1.50000
H58C  2    0.201768    0.348934    0.572414    11.00000   -1.50000
AFIX   0
C59   1    0.085961    0.158109    0.498693    11.00000    0.05283    0.13283 =
         0.07533   -0.00629   -0.00286    0.02480
AFIX 137
H59A  2    0.083951    0.180437    0.445594    11.00000   -1.50000
H59B  2    0.031996    0.175099    0.530347    11.00000   -1.50000
H59C  2    0.065542    0.083245    0.497226    11.00000   -1.50000
AFIX   0
O10   4    0.824735    0.747404    0.217010    11.00000    0.07622    0.11876 =
         0.08158   -0.01347   -0.01716    0.05375
H10A  2    0.880418    0.753801    0.248659    11.00000   -1.50000
H10B  2    0.763839    0.705207    0.237919    11.00000   -1.50000
O11   4    0.868264    0.658230    0.079906    11.00000    0.04308    0.07767 =
         0.07943   -0.02408   -0.01376    0.02690
H11A  2    0.839249    0.676545    0.126707    11.00000   -1.50000
H11B  2    0.821833    0.608746    0.056729    11.00000   -1.50000
part 1
O12   4    0.631103    0.640756    0.290402    21.00000    0.06424
AFIX   3
H12B  2    0.634089    0.701066    0.306435    21.00000   -1.50000
H12A  2    0.564828    0.608679    0.268199    21.00000   -1.50000
AFIX   0

part 2
O13   4    0.614944    0.560425    0.283846   -21.00000    0.11905
AFIX   3
H13A  2    0.587634    0.500251    0.303976   -21.00000   -1.50000
H13B  2    0.584321    0.597783    0.308171   -21.00000   -1.50000

AFIX   0
HKLF    4


REM  GK15_a.res in P-1
REM wR2 = 0.1447, GooF = S = 1.104, Restrained GooF = 1.104 for all data
REM R1 = 0.0598 for 8730 Fo > 4sig(Fo) and 0.0735 for all 10561 data
REM 761 parameters refined using 9 restraints

END

WGHT      0.0504      2.1442

REM Instructions for potential hydrogen bonds
EQIV $1 -x+1, -y+1, -z+1
HTAB N6 O9_$1
EQIV $2 x-1, y, z
HTAB N7 O11_$2
HTAB C22 O12
HTAB C50 O11_$2
EQIV $3 x, y-1, z
HTAB C57 O5_$3
HTAB C58 O12_$1
EQIV $4 x+1, y, z
HTAB O10 N2_$4
HTAB O10 O12
HTAB O10 O13
HTAB O11 O10
EQIV $5 -x+1, -y+1, -z
HTAB O11 O4_$5
HTAB O12 O9_$1
HTAB O12 N3

REM Highest difference peak  0.534,  deepest hole -0.374,  1-sigma level  0.047
Q1    1   0.5143  0.4595  0.3357  11.00000  0.05    0.53
Q2    1   0.6780  0.4882  0.2870  11.00000  0.05    0.45
Q3    1   0.1305  0.2701  0.5133  11.00000  0.05    0.33
Q4    1   0.3492  0.1211  0.5596  11.00000  0.05    0.33
Q5    1  -0.1181  0.8842  0.0485  11.00000  0.05    0.27
Q6    1   0.1445  0.5395  0.1143  11.00000  0.05    0.25
Q7    1   0.2802  0.5648  0.0710  11.00000  0.05    0.23
Q8    1   0.2580  0.9705  0.3877  11.00000  0.05    0.22
Q9    1   0.1551  0.4392  0.1374  11.00000  0.05    0.22
Q10   1   0.2632  0.3129  0.5912  11.00000  0.05    0.22
;
_shelx_res_checksum              87778
